# Supplementary material for: Transcriptome analysis and identification of abscisic acid and gibberellin-related genes during seed development of alfalfa (Medicago sativa L.)
Source: BMC Genomics. 2022 Sep 13;23:651. doi: 10.1186/s12864-022-08875-0 (PMC9472388; doi:10.1186/s12864-022-08875-0)
Supplement: Supplementary file 1 — Additional file 1: Table S1. Summary statistics of RNA-Seq results in seed development of Medicago sativa. Table S2. DEGs of the most representative KEGG pathways. Table S3. List of DEGs involved in biosynthetic and metabolism pathway of ABA and GAs. Table S4. qRT-PCR specific primers. [file 12864_2022_8875_MOESM1_ESM.zip › Table S1.xlsx]

## Sheet: Table S1
Table S1 Summary statistics of RNA-Seq results in seed development of Medicago sativa
Sample	Raw Reads	Clean Reads	Clean Bases (Gb)	Q20 (%)	Q30 (%)	GC Percentage (%)	Genome Map	Unique Map	Multi Map
S1_1	42306608	41039226	6.16	97.97	93.72	40.86	32726302 (79.74%)	31038668 (75.63%)	1687634 (4.11%)
S1_2	41954868	40791080	6.12	98.48	95	41.2	33018963 (80.95%)	31265964 (76.65%)	1752999 (4.30%)
S1_3	43592672	42198820	6.33	98.25	94.32	41.42	34122438 (80.86%)	32274339 (76.48%)	1848099 (4.38%)
S2_1	44410058	43324336	6.5	98.35	94.62	41.2	34719637 (80.14%)	32765625 (75.63%)	1954012 (4.51%)
S2_2	42819592	41863224	6.28	98.49	94.98	41.39	33756913 (80.64%)	31844899 (76.07%)	1912014 (4.57%)
S2_3	45486330	44674408	6.7	98.16	94.22	41.18	36133402 (80.88%)	34025132 (76.16%)	2108270 (4.72%)
S3_1	44338846	43553134	6.53	98.44	94.9	43.56	34429769 (79.05%)	32079721 (73.66%)	2350048 (5.40%)
S3_2	42264422	41507220	6.23	98.31	94.48	43.35	32602834 (78.55%)	30216938 (72.80%)	2385896 (5.75%)
S3_3	43223170	42374448	6.36	98.25	94.41	43.13	32734004 (77.25%)	30272342 (71.44%)	2461662 (5.81%)
S4_1	43877590	42848574	6.43	98.36	94.67	42.89	32039366 (74.77%)	30141685 (70.34%)	1897681 (4.43%)
S4_2	45486588	44182860	6.63	98.25	94.38	42.5	33995228 (76.94%)	31996460 (72.42%)	1998768 (4.52%)
S4_3	42271786	40818476	6.12	98.14	94.2	42.32	31932751 (78.23%)	29828390 (73.08%)	2104361 (5.16%)
S5_1	44733190	43503600	6.53	98.25	94.58	42.31	33442306 (76.87%)	31431137 (72.25%)	2011169 (4.62%)
S5_2	46957278	45710362	6.86	98.09	94.09	42.29	34759897 (76.04%)	32739336 (71.62%)	2020561 (4.42%)
S5_3	42924960	41993346	6.3	98.44	94.89	43.64	30932674 (73.66%)	29192051 (69.52%)	1740623 (4.14%)
