# Supplementary material for: Transcriptome analysis and identification of abscisic acid and gibberellin-related genes during seed development of alfalfa (Medicago sativa L.)
Source: BMC Genomics. 2022 Sep 13;23:651. doi: 10.1186/s12864-022-08875-0 (PMC9472388; doi:10.1186/s12864-022-08875-0)
Supplement: Supplementary file 1 — Additional file 1: Table S1. Summary statistics of RNA-Seq results in seed development of Medicago sativa. Table S2. DEGs of the most representative KEGG pathways. Table S3. List of DEGs involved in biosynthetic and metabolism pathway of ABA and GAs. Table S4. qRT-PCR specific primers. [file 12864_2022_8875_MOESM1_ESM.zip › Table S2.xlsx]

## Sheet: Table S2
Table S2 DEGs of the most representative KEGG pathways
	Gene ID	Pathway ID	Pathway
photosynthesis	MsG0880046219.01	mtr00190||mtr00195||mtr01100	Oxidative phosphorylation||Photosynthesis||Metabolic pathways
	novel.8571	mtr00190||mtr00195||mtr01100	Oxidative phosphorylation||Photosynthesis||Metabolic pathways
	MsG0080048699.01	mtr00190||mtr00195||mtr01100	Oxidative phosphorylation||Photosynthesis||Metabolic pathways
	MsG0080048698.01	mtr00190||mtr00195||mtr01100	Oxidative phosphorylation||Photosynthesis||Metabolic pathways
	MsG0380014018.01	mtr00190||mtr00195||mtr01100	Oxidative phosphorylation||Photosynthesis||Metabolic pathways
	MsG0380013931.01	mtr00190||mtr00195||mtr01100	Oxidative phosphorylation||Photosynthesis||Metabolic pathways
	MsG0680033224.01	mtr00190||mtr00195||mtr01100	Oxidative phosphorylation||Photosynthesis||Metabolic pathways
	MsG0380014176.01	mtr00190||mtr00195||mtr01100	Oxidative phosphorylation||Photosynthesis||Metabolic pathways
	MsG0380017405.01	mtr00190||mtr00195||mtr01100	Oxidative phosphorylation||Photosynthesis||Metabolic pathways
	MsG0880042341.01	mtr00190||mtr00195||mtr01100	Oxidative phosphorylation||Photosynthesis||Metabolic pathways
	MsG0380013942.01	mtr00190||mtr00195||mtr01100	Oxidative phosphorylation||Photosynthesis||Metabolic pathways
	MsG0480022395.01	mtr00190||mtr00195||mtr01100	Oxidative phosphorylation||Photosynthesis||Metabolic pathways
	MsG0780041778.01	mtr00190||mtr00195||mtr01100	Oxidative phosphorylation||Photosynthesis||Metabolic pathways
	MsG0280011301.01	mtr00195	Photosynthesis
	MsG0180003779.01	mtr00195	Photosynthesis
	MsG0780039821.01	mtr00195	Photosynthesis
	MsG0280010704.01	mtr00195	Photosynthesis
	MsG0080047955.01	mtr00195	Photosynthesis
	MsG0880045778.01	mtr00195	Photosynthesis
	MsG0580026211.01	mtr00195	Photosynthesis
	MsG0480020496.01	mtr00195	Photosynthesis
	MsG0480022176.01	mtr00195	Photosynthesis
	MsG0280010353.01	mtr00195	Photosynthesis
	MsG0380014004.01	mtr00195	Photosynthesis
	MsG0280006336.01	mtr00195	Photosynthesis
	MsG0380016354.01	mtr00195	Photosynthesis
	MsG0780036909.01	mtr00195	Photosynthesis
	MsG0480023217.01	mtr00195	Photosynthesis
	MsG0380011896.01	mtr00195	Photosynthesis
	MsG0180006020.01	mtr00195	Photosynthesis
	MsG0380013506.01	mtr00195	Photosynthesis
	MsG0480023187.01	mtr00195	Photosynthesis
	MsG0580029657.01	mtr00195	Photosynthesis
	MsG0380016790.01	mtr00195	Photosynthesis
	MsG0480020534.01	mtr00195	Photosynthesis
	MsG0380017895.01	mtr00195	Photosynthesis
	MsG0580024140.01	mtr00195	Photosynthesis
	MsG0880041855.01	mtr00195	Photosynthesis
	MsG0880046040.01	mtr00195	Photosynthesis
	MsG0580024875.01	mtr00195	Photosynthesis
	MsG0380016241.01	mtr00195	Photosynthesis
	MsG0380015073.01	mtr00195	Photosynthesis
	MsG0780040833.01	mtr00195||mtr01100	Photosynthesis||Metabolic pathways
	MsG0280007699.01	mtr00195||mtr01100	Photosynthesis||Metabolic pathways
	MsG0280007650.01	mtr00195||mtr01100	Photosynthesis||Metabolic pathways
	MsG0880045274.01	mtr00195||mtr01100	Photosynthesis||Metabolic pathways
	MsG0580024128.01	mtr00195||mtr01100	Photosynthesis||Metabolic pathways
	novel.546	mtr00195||mtr01100	Photosynthesis||Metabolic pathways
	MsG0480022048.01	mtr00195||mtr01100	Photosynthesis||Metabolic pathways
	MsG0780038197.01	mtr00195||mtr01100	Photosynthesis||Metabolic pathways
	MsG0580025105.01	mtr00195||mtr01100	Photosynthesis||Metabolic pathways
	MsG0180003757.01	mtr00195||mtr01100	Photosynthesis||Metabolic pathways
	MsG0880045097.01	mtr00195||mtr01100	Photosynthesis||Metabolic pathways
	MsG0880044440.01	mtr00195||mtr01100	Photosynthesis||Metabolic pathways
	MsG0380013448.01	mtr00195||mtr01100	Photosynthesis||Metabolic pathways
	novel.1605	mtr00195||mtr01100	Photosynthesis||Metabolic pathways
plant hormone signal transduction	MsG0780040915.01	mtr04016||mtr04075	MAPK signaling pathway - plant||Plant hormone signal transduction
	MsG0580024347.01	mtr04016||mtr04075	MAPK signaling pathway - plant||Plant hormone signal transduction
	MsG0580025558.01	mtr04016||mtr04075	MAPK signaling pathway - plant||Plant hormone signal transduction
	MsG0180004058.01	mtr04016||mtr04075	MAPK signaling pathway - plant||Plant hormone signal transduction
	MsG0380016898.01	mtr04016||mtr04075	MAPK signaling pathway - plant||Plant hormone signal transduction
	MsG0580029038.01	mtr04016||mtr04075	MAPK signaling pathway - plant||Plant hormone signal transduction
	MsG0580025555.01	mtr04016||mtr04075	MAPK signaling pathway - plant||Plant hormone signal transduction
	MsG0880047377.01	mtr04016||mtr04075	MAPK signaling pathway - plant||Plant hormone signal transduction
	MsG0880047375.01	mtr04016||mtr04075	MAPK signaling pathway - plant||Plant hormone signal transduction
	MsG0180003844.01	mtr04016||mtr04075	MAPK signaling pathway - plant||Plant hormone signal transduction
	MsG0780041700.01	mtr04016||mtr04075	MAPK signaling pathway - plant||Plant hormone signal transduction
	MsG0380011928.01	mtr04016||mtr04075	MAPK signaling pathway - plant||Plant hormone signal transduction
	MsG0780041690.01	mtr04016||mtr04075	MAPK signaling pathway - plant||Plant hormone signal transduction
	MsG0380017293.01	mtr04016||mtr04075	MAPK signaling pathway - plant||Plant hormone signal transduction
	MsG0480023291.01	mtr04016||mtr04075	MAPK signaling pathway - plant||Plant hormone signal transduction
	MsG0880046784.01	mtr04016||mtr04075	MAPK signaling pathway - plant||Plant hormone signal transduction
	MsG0180000405.01	mtr04016||mtr04075	MAPK signaling pathway - plant||Plant hormone signal transduction
	MsG0880045185.01	mtr04016||mtr04075	MAPK signaling pathway - plant||Plant hormone signal transduction
	MsG0480023189.01	mtr04016||mtr04075	MAPK signaling pathway - plant||Plant hormone signal transduction
	MsG0180003836.01	mtr04016||mtr04075	MAPK signaling pathway - plant||Plant hormone signal transduction
	MsG0780040729.01	mtr04016||mtr04075	MAPK signaling pathway - plant||Plant hormone signal transduction
	MsG0280008343.01	mtr04016||mtr04075	MAPK signaling pathway - plant||Plant hormone signal transduction
	novel.653	mtr04016||mtr04075	MAPK signaling pathway - plant||Plant hormone signal transduction
	MsG0580024592.01	mtr04016||mtr04075	MAPK signaling pathway - plant||Plant hormone signal transduction
	MsG0380016498.01	mtr04016||mtr04075	MAPK signaling pathway - plant||Plant hormone signal transduction
	MsG0180002453.01	mtr04016||mtr04075	MAPK signaling pathway - plant||Plant hormone signal transduction
	MsG0480023807.01	mtr04016||mtr04075	MAPK signaling pathway - plant||Plant hormone signal transduction
	MsG0580025528.01	mtr04016||mtr04075	MAPK signaling pathway - plant||Plant hormone signal transduction
	MsG0180001804.01	mtr04016||mtr04075	MAPK signaling pathway - plant||Plant hormone signal transduction
	MsG0180004079.01	mtr04016||mtr04075	MAPK signaling pathway - plant||Plant hormone signal transduction
	MsG0880045832.01	mtr04016||mtr04075	MAPK signaling pathway - plant||Plant hormone signal transduction
	MsG0280011087.01	mtr04016||mtr04075	MAPK signaling pathway - plant||Plant hormone signal transduction
	novel.9116	mtr04016||mtr04075	MAPK signaling pathway - plant||Plant hormone signal transduction
	MsG0480020579.01	mtr04016||mtr04075	MAPK signaling pathway - plant||Plant hormone signal transduction
	MsG0680034184.01	mtr04016||mtr04075	MAPK signaling pathway - plant||Plant hormone signal transduction
	MsG0180001256.01	mtr04016||mtr04075	MAPK signaling pathway - plant||Plant hormone signal transduction
	MsG0780040733.01	mtr04016||mtr04075	MAPK signaling pathway - plant||Plant hormone signal transduction
	MsG0880046092.01	mtr04016||mtr04075	MAPK signaling pathway - plant||Plant hormone signal transduction
	MsG0380017419.01	mtr04016||mtr04075	MAPK signaling pathway - plant||Plant hormone signal transduction
	MsG0180003832.01	mtr04016||mtr04075	MAPK signaling pathway - plant||Plant hormone signal transduction
	MsG0580029522.01	mtr04016||mtr04075	MAPK signaling pathway - plant||Plant hormone signal transduction
	novel.926	mtr04016||mtr04075	MAPK signaling pathway - plant||Plant hormone signal transduction
	MsG0780041333.01	mtr04016||mtr04075	MAPK signaling pathway - plant||Plant hormone signal transduction
	MsG0180003845.01	mtr04016||mtr04075	MAPK signaling pathway - plant||Plant hormone signal transduction
	MsG0380015520.01	mtr04016||mtr04075	MAPK signaling pathway - plant||Plant hormone signal transduction
	MsG0180000476.01	mtr04016||mtr04075	MAPK signaling pathway - plant||Plant hormone signal transduction
	MsG0580028807.01	mtr04016||mtr04075	MAPK signaling pathway - plant||Plant hormone signal transduction
	MsG0280006337.01	mtr04016||mtr04075	MAPK signaling pathway - plant||Plant hormone signal transduction
	MsG0880046781.01	mtr04016||mtr04075	MAPK signaling pathway - plant||Plant hormone signal transduction
	MsG0480019407.01	mtr04016||mtr04075	MAPK signaling pathway - plant||Plant hormone signal transduction
	MsG0480018569.01	mtr04016||mtr04075	MAPK signaling pathway - plant||Plant hormone signal transduction
	MsG0180004438.01	mtr04016||mtr04075	MAPK signaling pathway - plant||Plant hormone signal transduction
	novel.9227	mtr04016||mtr04075	MAPK signaling pathway - plant||Plant hormone signal transduction
	novel.9221	mtr04016||mtr04075	MAPK signaling pathway - plant||Plant hormone signal transduction
	MsG0180003411.01	mtr04016||mtr04075	MAPK signaling pathway - plant||Plant hormone signal transduction
	MsG0480020581.01	mtr04016||mtr04075	MAPK signaling pathway - plant||Plant hormone signal transduction
	MsG0180000988.01	mtr04016||mtr04075	MAPK signaling pathway - plant||Plant hormone signal transduction
	MsG0880043028.01	mtr04016||mtr04075	MAPK signaling pathway - plant||Plant hormone signal transduction
	MsG0580027881.01	mtr04016||mtr04075	MAPK signaling pathway - plant||Plant hormone signal transduction
	novel.4467	mtr04016||mtr04075	MAPK signaling pathway - plant||Plant hormone signal transduction
	novel.4468	mtr04016||mtr04075	MAPK signaling pathway - plant||Plant hormone signal transduction
	MsG0180000602.01	mtr04016||mtr04075	MAPK signaling pathway - plant||Plant hormone signal transduction
	MsG0380015861.01	mtr04016||mtr04075	MAPK signaling pathway - plant||Plant hormone signal transduction
	MsG0280007934.01	mtr04016||mtr04075||mtr04626	MAPK signaling pathway - plant||Plant hormone signal transduction||Plant-pathogen interaction
	MsG0480018130.01	mtr04016||mtr04075||mtr04626	MAPK signaling pathway - plant||Plant hormone signal transduction||Plant-pathogen interaction
	MsG0280006557.01	mtr04016||mtr04075||mtr04626	MAPK signaling pathway - plant||Plant hormone signal transduction||Plant-pathogen interaction
	MsG0280006555.01	mtr04016||mtr04075||mtr04626	MAPK signaling pathway - plant||Plant hormone signal transduction||Plant-pathogen interaction
	MsG0280006433.01	mtr04016||mtr04075||mtr04626	MAPK signaling pathway - plant||Plant hormone signal transduction||Plant-pathogen interaction
	MsG0280006435.01	mtr04016||mtr04075||mtr04626	MAPK signaling pathway - plant||Plant hormone signal transduction||Plant-pathogen interaction
	MsG0280006552.01	mtr04016||mtr04075||mtr04626	MAPK signaling pathway - plant||Plant hormone signal transduction||Plant-pathogen interaction
	MsG0280006558.01	mtr04016||mtr04075||mtr04626	MAPK signaling pathway - plant||Plant hormone signal transduction||Plant-pathogen interaction
	MsG0580028168.01	mtr04016||mtr04075||mtr04626	MAPK signaling pathway - plant||Plant hormone signal transduction||Plant-pathogen interaction
	MsG0280006437.01	mtr04016||mtr04075||mtr04626	MAPK signaling pathway - plant||Plant hormone signal transduction||Plant-pathogen interaction
	MsG0480022571.01	mtr04016||mtr04075||mtr04626	MAPK signaling pathway - plant||Plant hormone signal transduction||Plant-pathogen interaction
	MsG0480022574.01	mtr04016||mtr04075||mtr04626	MAPK signaling pathway - plant||Plant hormone signal transduction||Plant-pathogen interaction
	MsG0280006554.01	mtr04016||mtr04075||mtr04626	MAPK signaling pathway - plant||Plant hormone signal transduction||Plant-pathogen interaction
	MsG0280006436.01	mtr04016||mtr04075||mtr04626	MAPK signaling pathway - plant||Plant hormone signal transduction||Plant-pathogen interaction
	MsG0480022293.01	mtr04016||mtr04075||mtr04626	MAPK signaling pathway - plant||Plant hormone signal transduction||Plant-pathogen interaction
	MsG0880045915.01	mtr04075	Plant hormone signal transduction
	MsG0380016973.01	mtr04075	Plant hormone signal transduction
	MsG0280010498.01	mtr04075	Plant hormone signal transduction
	MsG0580024930.01	mtr04075	Plant hormone signal transduction
	MsG0480023975.01	mtr04075	Plant hormone signal transduction
	MsG0180003538.01	mtr04075	Plant hormone signal transduction
	MsG0680034609.01	mtr04075	Plant hormone signal transduction
	MsG0880043745.01	mtr04075	Plant hormone signal transduction
	MsG0480020250.01	mtr04075	Plant hormone signal transduction
	novel.4149	mtr04075	Plant hormone signal transduction
	MsG0380017634.01	mtr04075	Plant hormone signal transduction
	MsG0880047323.01	mtr04075	Plant hormone signal transduction
	MsG0180004748.01	mtr04075	Plant hormone signal transduction
	novel.7518	mtr04075	Plant hormone signal transduction
	MsG0380016138.01	mtr04075	Plant hormone signal transduction
	MsG0280011282.01	mtr04075	Plant hormone signal transduction
	MsG0480022512.01	mtr04075	Plant hormone signal transduction
	MsG0180002935.01	mtr04075	Plant hormone signal transduction
	novel.466	mtr04075	Plant hormone signal transduction
	MsG0380013499.01	mtr04075	Plant hormone signal transduction
	MsG0280011262.01	mtr04075	Plant hormone signal transduction
	MsG0880047279.01	mtr04075	Plant hormone signal transduction
	MsG0780039188.01	mtr04075	Plant hormone signal transduction
	MsG0480020741.01	mtr04075	Plant hormone signal transduction
	MsG0880042986.01	mtr04075	Plant hormone signal transduction
	MsG0780041591.01	mtr04075	Plant hormone signal transduction
	MsG0480021339.01	mtr04075	Plant hormone signal transduction
	MsG0480021369.01	mtr04075	Plant hormone signal transduction
	MsG0780040436.01	mtr04075	Plant hormone signal transduction
	MsG0480021384.01	mtr04075	Plant hormone signal transduction
	MsG0480021380.01	mtr04075	Plant hormone signal transduction
	MsG0280009128.01	mtr04075	Plant hormone signal transduction
	MsG0480021363.01	mtr04075	Plant hormone signal transduction
	MsG0480022971.01	mtr04075	Plant hormone signal transduction
	MsG0480018609.01	mtr04075	Plant hormone signal transduction
	MsG0880043053.01	mtr04075	Plant hormone signal transduction
	MsG0880043051.01	mtr04075	Plant hormone signal transduction
	MsG0480021389.01	mtr04075	Plant hormone signal transduction
	novel.2748	mtr04075	Plant hormone signal transduction
	MsG0880047125.01	mtr04075	Plant hormone signal transduction
	MsG0480021449.01	mtr04075	Plant hormone signal transduction
	MsG0780040948.01	mtr04075	Plant hormone signal transduction
	MsG0480021347.01	mtr04075	Plant hormone signal transduction
	MsG0480021345.01	mtr04075	Plant hormone signal transduction
	novel.816	mtr04075	Plant hormone signal transduction
	novel.815	mtr04075	Plant hormone signal transduction
	MsG0780040621.01	mtr04075	Plant hormone signal transduction
	MsG0480023753.01	mtr04075	Plant hormone signal transduction
	MsG0480020539.01	mtr04075	Plant hormone signal transduction
	MsG0480023363.01	mtr04075	Plant hormone signal transduction
	MsG0580027324.01	mtr04075	Plant hormone signal transduction
	MsG0580030223.01	mtr04075	Plant hormone signal transduction
	MsG0880042763.01	mtr04075	Plant hormone signal transduction
	MsG0680031549.01	mtr04075	Plant hormone signal transduction
	MsG0780041118.01	mtr04075	Plant hormone signal transduction
	MsG0880042796.01	mtr04075	Plant hormone signal transduction
	MsG0580024589.01	mtr04075	Plant hormone signal transduction
	MsG0580027503.01	mtr04075	Plant hormone signal transduction
	MsG0280008436.01	mtr04075	Plant hormone signal transduction
	MsG0380018040.01	mtr04075	Plant hormone signal transduction
	MsG0880043042.01	mtr04075	Plant hormone signal transduction
	MsG0780040442.01	mtr04075	Plant hormone signal transduction
	MsG0880043524.01	mtr04075	Plant hormone signal transduction
	MsG0380016628.01	mtr04075	Plant hormone signal transduction
	MsG0580027033.01	mtr04075	Plant hormone signal transduction
	MsG0380011796.01	mtr04075	Plant hormone signal transduction
	MsG0280010423.01	mtr04075	Plant hormone signal transduction
	novel.1175	mtr04075	Plant hormone signal transduction
	novel.5081	mtr04075	Plant hormone signal transduction
	MsG0880044959.01	mtr04075	Plant hormone signal transduction
	MsG0180003907.01	mtr04075	Plant hormone signal transduction
	MsG0880047493.01	mtr04075	Plant hormone signal transduction
	MsG0080048073.01	mtr04075	Plant hormone signal transduction
	MsG0580024590.01	mtr04075	Plant hormone signal transduction
	MsG0380017164.01	mtr04075	Plant hormone signal transduction
	MsG0480020122.01	mtr04075	Plant hormone signal transduction
	MsG0880043173.01	mtr04075	Plant hormone signal transduction
	MsG0880046376.01	mtr04075	Plant hormone signal transduction
	MsG0680034911.01	mtr04075	Plant hormone signal transduction
	MsG0180004904.01	mtr04075	Plant hormone signal transduction
	novel.9211	mtr04075	Plant hormone signal transduction
	MsG0880043041.01	mtr04075	Plant hormone signal transduction
	MsG0780039676.01	mtr04075	Plant hormone signal transduction
	MsG0880047330.01	mtr04075	Plant hormone signal transduction
	MsG0280010514.01	mtr04075	Plant hormone signal transduction
	MsG0880046060.01	mtr04075	Plant hormone signal transduction
	MsG0680032555.01	mtr04075	Plant hormone signal transduction
	MsG0480018103.01	mtr04075	Plant hormone signal transduction
	MsG0380015755.01	mtr04075	Plant hormone signal transduction
	MsG0580025075.01	mtr04075	Plant hormone signal transduction
	MsG0080048057.01	mtr04075	Plant hormone signal transduction
	MsG0780040969.01	mtr04075	Plant hormone signal transduction
	novel.8200	mtr04075	Plant hormone signal transduction
	MsG0280010500.01	mtr04075	Plant hormone signal transduction
	MsG0480021351.01	mtr04075	Plant hormone signal transduction
	MsG0880047288.01	mtr04075	Plant hormone signal transduction
	MsG0280006783.01	mtr04075	Plant hormone signal transduction
	MsG0780038810.01	mtr04075	Plant hormone signal transduction
	MsG0180004876.01	mtr04075	Plant hormone signal transduction
	MsG0880047496.01	mtr04075	Plant hormone signal transduction
	MsG0480018452.01	mtr04075	Plant hormone signal transduction
	MsG0480023832.01	mtr04075	Plant hormone signal transduction
	MsG0480021338.01	mtr04075	Plant hormone signal transduction
	MsG0280008323.01	mtr04075	Plant hormone signal transduction
	MsG0480019218.01	mtr04075	Plant hormone signal transduction
	novel.1589	mtr04075	Plant hormone signal transduction
	MsG0280008308.01	mtr04075	Plant hormone signal transduction
	MsG0580028330.01	mtr04075	Plant hormone signal transduction
	MsG0180000076.01	mtr04075	Plant hormone signal transduction
	MsG0180002532.01	mtr04075	Plant hormone signal transduction
	MsG0180004920.01	mtr04075	Plant hormone signal transduction
	MsG0380016187.01	mtr04075	Plant hormone signal transduction
	MsG0380016710.01	mtr04075	Plant hormone signal transduction
	MsG0380018041.01	mtr04075	Plant hormone signal transduction
	novel.5918	mtr04075	Plant hormone signal transduction
	MsG0380016135.01	mtr04075	Plant hormone signal transduction
	MsG0180001147.01	mtr04075	Plant hormone signal transduction
	MsG0580027571.01	mtr04075	Plant hormone signal transduction
	MsG0280008540.01	mtr04075	Plant hormone signal transduction
	novel.6701	mtr04075	Plant hormone signal transduction
	MsG0880042776.01	mtr04075	Plant hormone signal transduction
	MsG0580029672.01	mtr04075	Plant hormone signal transduction
	MsG0280007612.01	mtr04075	Plant hormone signal transduction
	MsG0880046805.01	mtr04075	Plant hormone signal transduction
	MsG0780041136.01	mtr04075	Plant hormone signal transduction
	MsG0580030088.01	mtr04075	Plant hormone signal transduction
	MsG0580029874.01	mtr04075	Plant hormone signal transduction
	MsG0480021383.01	mtr04075	Plant hormone signal transduction
	MsG0180003426.01	mtr04075	Plant hormone signal transduction
	MsG0280010318.01	mtr04075	Plant hormone signal transduction
	MsG0480021376.01	mtr04075	Plant hormone signal transduction
	MsG0480018340.01	mtr04075	Plant hormone signal transduction
	MsG0180003906.01	mtr04075	Plant hormone signal transduction
	MsG0280010515.01	mtr04075	Plant hormone signal transduction
	MsG0780040698.01	mtr04075	Plant hormone signal transduction
	MsG0380016769.01	mtr04075	Plant hormone signal transduction
	MsG0280011407.01	mtr04075	Plant hormone signal transduction
	MsG0180005386.01	mtr04075	Plant hormone signal transduction
	MsG0580029169.01	mtr04075	Plant hormone signal transduction
	MsG0180003781.01	mtr04075	Plant hormone signal transduction
	MsG0480021368.01	mtr04075	Plant hormone signal transduction
	MsG0380017607.01	mtr04075	Plant hormone signal transduction
	MsG0180004486.01	mtr04075	Plant hormone signal transduction
	MsG0180004160.01	mtr04075	Plant hormone signal transduction
	MsG0580024776.01	mtr04075	Plant hormone signal transduction
	MsG0380016233.01	mtr04075	Plant hormone signal transduction
	MsG0180004158.01	mtr04075	Plant hormone signal transduction
	MsG0480021386.01	mtr04075	Plant hormone signal transduction
	MsG0180000246.01	mtr04075	Plant hormone signal transduction
	novel.8674	mtr04075	Plant hormone signal transduction
	MsG0480019091.01	mtr04075	Plant hormone signal transduction
	MsG0380018038.01	mtr04075	Plant hormone signal transduction
	MsG0180001660.01	mtr04075	Plant hormone signal transduction
	MsG0480021358.01	mtr04075	Plant hormone signal transduction
	MsG0580029699.01	mtr04075	Plant hormone signal transduction
	MsG0780035932.01	mtr04075	Plant hormone signal transduction
	MsG0180000074.01	mtr04075	Plant hormone signal transduction
	MsG0480021375.01	mtr04075	Plant hormone signal transduction
	MsG0780040970.01	mtr04075	Plant hormone signal transduction
	MsG0480021346.01	mtr04075	Plant hormone signal transduction
	novel.4148	mtr04075	Plant hormone signal transduction
	MsG0480021366.01	mtr04075	Plant hormone signal transduction
	novel.1139	mtr04075	Plant hormone signal transduction
	MsG0480021349.01	mtr04075	Plant hormone signal transduction
	MsG0480023582.01	mtr04075	Plant hormone signal transduction
	MsG0480023638.01	mtr04075	Plant hormone signal transduction
	MsG0580025893.01	mtr04075	Plant hormone signal transduction
	MsG0880047494.01	mtr04075	Plant hormone signal transduction
	MsG0180005835.01	mtr04075	Plant hormone signal transduction
	MsG0380015850.01	mtr04075	Plant hormone signal transduction
	MsG0480018990.01	mtr04075	Plant hormone signal transduction
	MsG0780040418.01	mtr04075	Plant hormone signal transduction
	MsG0880043905.01	mtr04075	Plant hormone signal transduction
	MsG0380016366.01	mtr04075	Plant hormone signal transduction
	novel.9097	mtr04075	Plant hormone signal transduction
	novel.3118	mtr04075	Plant hormone signal transduction
	MsG0280006912.01	mtr04075	Plant hormone signal transduction
	MsG0880043607.01	mtr04075	Plant hormone signal transduction
	MsG0280009603.01	mtr04075	Plant hormone signal transduction
	MsG0280011258.01	mtr04075	Plant hormone signal transduction
	novel.5195	mtr04075	Plant hormone signal transduction
	MsG0180004541.01	mtr04075	Plant hormone signal transduction
	MsG0180004543.01	mtr04075	Plant hormone signal transduction
	MsG0480023507.01	mtr04075	Plant hormone signal transduction
	MsG0380017145.01	mtr04075	Plant hormone signal transduction
	novel.9042	mtr04075	Plant hormone signal transduction
	MsG0580029541.01	mtr04075	Plant hormone signal transduction
	MsG0380017838.01	mtr04075	Plant hormone signal transduction
	MsG0480021377.01	mtr04075	Plant hormone signal transduction
	MsG0280007101.01	mtr04075	Plant hormone signal transduction
	novel.856	mtr04075	Plant hormone signal transduction
	MsG0380015441.01	mtr04075	Plant hormone signal transduction
	MsG0280011343.01	mtr04075	Plant hormone signal transduction
	MsG0380012160.01	mtr04075	Plant hormone signal transduction
	MsG0880044688.01	mtr04075	Plant hormone signal transduction
	MsG0780038658.01	mtr04075	Plant hormone signal transduction
	MsG0380016348.01	mtr04075	Plant hormone signal transduction
	MsG0380017357.01	mtr04075	Plant hormone signal transduction
	MsG0580025570.01	mtr04075	Plant hormone signal transduction
	novel.3628	mtr04075	Plant hormone signal transduction
	MsG0780040310.01	mtr04075	Plant hormone signal transduction
	MsG0480022313.01	mtr04075	Plant hormone signal transduction
	MsG0380017131.01	mtr04075	Plant hormone signal transduction
	MsG0780041453.01	mtr04075||mtr04712	Plant hormone signal transduction||Circadian rhythm - plant
	MsG0180004703.01	mtr04075||mtr04712	Plant hormone signal transduction||Circadian rhythm - plant
	MsG0780041428.01	mtr04075||mtr04712	Plant hormone signal transduction||Circadian rhythm - plant
starch and sucrose metabolism	MsG0480021133.01	mtr00460||mtr00500||mtr00940||mtr01100||mtr01110	Cyanoamino acid metabolism||Starch and sucrose metabolism||Phenylpropanoid biosynthesis||Metabolic pathways||Biosynthesis of secondary metabolites
	MsG0480021135.01	mtr00460||mtr00500||mtr00940||mtr01100||mtr01110	Cyanoamino acid metabolism||Starch and sucrose metabolism||Phenylpropanoid biosynthesis||Metabolic pathways||Biosynthesis of secondary metabolites
	MsG0480019054.01	mtr00460||mtr00500||mtr00940||mtr01100||mtr01110	Cyanoamino acid metabolism||Starch and sucrose metabolism||Phenylpropanoid biosynthesis||Metabolic pathways||Biosynthesis of secondary metabolites
	MsG0680035075.01	mtr00460||mtr00500||mtr00940||mtr01100||mtr01110	Cyanoamino acid metabolism||Starch and sucrose metabolism||Phenylpropanoid biosynthesis||Metabolic pathways||Biosynthesis of secondary metabolites
	novel.7685	mtr00460||mtr00500||mtr00940||mtr01100||mtr01110	Cyanoamino acid metabolism||Starch and sucrose metabolism||Phenylpropanoid biosynthesis||Metabolic pathways||Biosynthesis of secondary metabolites
	MsG0380014710.01	mtr00460||mtr00500||mtr00940||mtr01100||mtr01110	Cyanoamino acid metabolism||Starch and sucrose metabolism||Phenylpropanoid biosynthesis||Metabolic pathways||Biosynthesis of secondary metabolites
	MsG0680034974.01	mtr00460||mtr00500||mtr00940||mtr01100||mtr01110	Cyanoamino acid metabolism||Starch and sucrose metabolism||Phenylpropanoid biosynthesis||Metabolic pathways||Biosynthesis of secondary metabolites
	novel.3693	mtr00460||mtr00500||mtr00940||mtr01100||mtr01110	Cyanoamino acid metabolism||Starch and sucrose metabolism||Phenylpropanoid biosynthesis||Metabolic pathways||Biosynthesis of secondary metabolites
	MsG0480021125.01	mtr00460||mtr00500||mtr00940||mtr01100||mtr01110	Cyanoamino acid metabolism||Starch and sucrose metabolism||Phenylpropanoid biosynthesis||Metabolic pathways||Biosynthesis of secondary metabolites
	MsG0580026329.01	mtr00460||mtr00500||mtr00940||mtr01100||mtr01110	Cyanoamino acid metabolism||Starch and sucrose metabolism||Phenylpropanoid biosynthesis||Metabolic pathways||Biosynthesis of secondary metabolites
	novel.8365	mtr00460||mtr00500||mtr00940||mtr01100||mtr01110	Cyanoamino acid metabolism||Starch and sucrose metabolism||Phenylpropanoid biosynthesis||Metabolic pathways||Biosynthesis of secondary metabolites
	novel.8364	mtr00460||mtr00500||mtr00940||mtr01100||mtr01110	Cyanoamino acid metabolism||Starch and sucrose metabolism||Phenylpropanoid biosynthesis||Metabolic pathways||Biosynthesis of secondary metabolites
	novel.8366	mtr00460||mtr00500||mtr00940||mtr01100||mtr01110	Cyanoamino acid metabolism||Starch and sucrose metabolism||Phenylpropanoid biosynthesis||Metabolic pathways||Biosynthesis of secondary metabolites
	MsG0280007692.01	mtr00460||mtr00500||mtr00940||mtr01100||mtr01110	Cyanoamino acid metabolism||Starch and sucrose metabolism||Phenylpropanoid biosynthesis||Metabolic pathways||Biosynthesis of secondary metabolites
	MsG0480018687.01	mtr00460||mtr00500||mtr00940||mtr01100||mtr01110	Cyanoamino acid metabolism||Starch and sucrose metabolism||Phenylpropanoid biosynthesis||Metabolic pathways||Biosynthesis of secondary metabolites
	MsG0580028041.01	mtr00460||mtr00500||mtr00940||mtr01100||mtr01110	Cyanoamino acid metabolism||Starch and sucrose metabolism||Phenylpropanoid biosynthesis||Metabolic pathways||Biosynthesis of secondary metabolites
	MsG0380012654.01	mtr00460||mtr00500||mtr00940||mtr01100||mtr01110	Cyanoamino acid metabolism||Starch and sucrose metabolism||Phenylpropanoid biosynthesis||Metabolic pathways||Biosynthesis of secondary metabolites
	MsG0380012888.01	mtr00460||mtr00500||mtr00940||mtr01100||mtr01110	Cyanoamino acid metabolism||Starch and sucrose metabolism||Phenylpropanoid biosynthesis||Metabolic pathways||Biosynthesis of secondary metabolites
	novel.1253	mtr00460||mtr00500||mtr00940||mtr01100||mtr01110	Cyanoamino acid metabolism||Starch and sucrose metabolism||Phenylpropanoid biosynthesis||Metabolic pathways||Biosynthesis of secondary metabolites
	MsG0280007213.01	mtr00460||mtr00500||mtr00940||mtr01100||mtr01110	Cyanoamino acid metabolism||Starch and sucrose metabolism||Phenylpropanoid biosynthesis||Metabolic pathways||Biosynthesis of secondary metabolites
	MsG0480022231.01	mtr00460||mtr00500||mtr00940||mtr01100||mtr01110	Cyanoamino acid metabolism||Starch and sucrose metabolism||Phenylpropanoid biosynthesis||Metabolic pathways||Biosynthesis of secondary metabolites
	MsG0680034969.01	mtr00460||mtr00500||mtr00940||mtr01100||mtr01110	Cyanoamino acid metabolism||Starch and sucrose metabolism||Phenylpropanoid biosynthesis||Metabolic pathways||Biosynthesis of secondary metabolites
	MsG0680031685.01	mtr00460||mtr00500||mtr00940||mtr01100||mtr01110	Cyanoamino acid metabolism||Starch and sucrose metabolism||Phenylpropanoid biosynthesis||Metabolic pathways||Biosynthesis of secondary metabolites
	MsG0380015911.01	mtr00460||mtr00500||mtr00940||mtr01100||mtr01110	Cyanoamino acid metabolism||Starch and sucrose metabolism||Phenylpropanoid biosynthesis||Metabolic pathways||Biosynthesis of secondary metabolites
	MsG0580028034.01	mtr00460||mtr00500||mtr00940||mtr01100||mtr01110	Cyanoamino acid metabolism||Starch and sucrose metabolism||Phenylpropanoid biosynthesis||Metabolic pathways||Biosynthesis of secondary metabolites
	MsG0280007216.01	mtr00460||mtr00500||mtr00940||mtr01100||mtr01110	Cyanoamino acid metabolism||Starch and sucrose metabolism||Phenylpropanoid biosynthesis||Metabolic pathways||Biosynthesis of secondary metabolites
	MsG0680031683.01	mtr00460||mtr00500||mtr00940||mtr01100||mtr01110	Cyanoamino acid metabolism||Starch and sucrose metabolism||Phenylpropanoid biosynthesis||Metabolic pathways||Biosynthesis of secondary metabolites
	novel.9357	mtr00460||mtr00500||mtr00940||mtr01100||mtr01110	Cyanoamino acid metabolism||Starch and sucrose metabolism||Phenylpropanoid biosynthesis||Metabolic pathways||Biosynthesis of secondary metabolites
	novel.5344	mtr00460||mtr00500||mtr00940||mtr01100||mtr01110	Cyanoamino acid metabolism||Starch and sucrose metabolism||Phenylpropanoid biosynthesis||Metabolic pathways||Biosynthesis of secondary metabolites
	MsG0280010236.01	mtr00460||mtr00500||mtr00940||mtr01100||mtr01110	Cyanoamino acid metabolism||Starch and sucrose metabolism||Phenylpropanoid biosynthesis||Metabolic pathways||Biosynthesis of secondary metabolites
	MsG0280010238.01	mtr00460||mtr00500||mtr00940||mtr01100||mtr01110	Cyanoamino acid metabolism||Starch and sucrose metabolism||Phenylpropanoid biosynthesis||Metabolic pathways||Biosynthesis of secondary metabolites
	MsG0380012889.01	mtr00460||mtr00500||mtr00940||mtr01100||mtr01110	Cyanoamino acid metabolism||Starch and sucrose metabolism||Phenylpropanoid biosynthesis||Metabolic pathways||Biosynthesis of secondary metabolites
	MsG0780040187.01	mtr00460||mtr00500||mtr00940||mtr01100||mtr01110	Cyanoamino acid metabolism||Starch and sucrose metabolism||Phenylpropanoid biosynthesis||Metabolic pathways||Biosynthesis of secondary metabolites
	novel.4820	mtr00460||mtr00500||mtr00940||mtr01100||mtr01110	Cyanoamino acid metabolism||Starch and sucrose metabolism||Phenylpropanoid biosynthesis||Metabolic pathways||Biosynthesis of secondary metabolites
	novel.8749	mtr00051||mtr00230||mtr00500||mtr01100||mtr01110	Fructose and mannose metabolism||Purine metabolism||Starch and sucrose metabolism||Metabolic pathways||Biosynthesis of secondary metabolites
	MsG0380011550.01	mtr00051||mtr00500||mtr00520||mtr01100||mtr01110	Fructose and mannose metabolism||Starch and sucrose metabolism||Amino sugar and nucleotide sugar metabolism||Metabolic pathways||Biosynthesis of secondary metabolites
	MsG0180004194.01	mtr00051||mtr00500||mtr00520||mtr01100||mtr01110	Fructose and mannose metabolism||Starch and sucrose metabolism||Amino sugar and nucleotide sugar metabolism||Metabolic pathways||Biosynthesis of secondary metabolites
	MsG0180005514.01	mtr00051||mtr00500||mtr00520||mtr01100||mtr01110	Fructose and mannose metabolism||Starch and sucrose metabolism||Amino sugar and nucleotide sugar metabolism||Metabolic pathways||Biosynthesis of secondary metabolites
	MsG0180003392.01	mtr00051||mtr00500||mtr00520||mtr01100||mtr01110	Fructose and mannose metabolism||Starch and sucrose metabolism||Amino sugar and nucleotide sugar metabolism||Metabolic pathways||Biosynthesis of secondary metabolites
	MsG0780039486.01	mtr00051||mtr00500||mtr00520||mtr01100||mtr01110	Fructose and mannose metabolism||Starch and sucrose metabolism||Amino sugar and nucleotide sugar metabolism||Metabolic pathways||Biosynthesis of secondary metabolites
	MsG0580028982.01	mtr00051||mtr00500||mtr00520||mtr01100||mtr01110	Fructose and mannose metabolism||Starch and sucrose metabolism||Amino sugar and nucleotide sugar metabolism||Metabolic pathways||Biosynthesis of secondary metabolites
	MsG0480021150.01	mtr00051||mtr00500||mtr00520||mtr01100||mtr01110	Fructose and mannose metabolism||Starch and sucrose metabolism||Amino sugar and nucleotide sugar metabolism||Metabolic pathways||Biosynthesis of secondary metabolites
	MsG0280011110.01	mtr00051||mtr00500||mtr00520||mtr01100||mtr01110	Fructose and mannose metabolism||Starch and sucrose metabolism||Amino sugar and nucleotide sugar metabolism||Metabolic pathways||Biosynthesis of secondary metabolites
	MsG0180003808.01	mtr00051||mtr00500||mtr00520||mtr01100||mtr01110	Fructose and mannose metabolism||Starch and sucrose metabolism||Amino sugar and nucleotide sugar metabolism||Metabolic pathways||Biosynthesis of secondary metabolites
	MsG0880041965.01	mtr00052||mtr00500||mtr01100||mtr01110	Galactose metabolism||Starch and sucrose metabolism||Metabolic pathways||Biosynthesis of secondary metabolites
	MsG0280011193.01	mtr00052||mtr00500||mtr01100||mtr01110	Galactose metabolism||Starch and sucrose metabolism||Metabolic pathways||Biosynthesis of secondary metabolites
	MsG0180000438.01	mtr00052||mtr00500||mtr01100||mtr01110	Galactose metabolism||Starch and sucrose metabolism||Metabolic pathways||Biosynthesis of secondary metabolites
	MsG0180003326.01	mtr00052||mtr00500||mtr01100||mtr01110	Galactose metabolism||Starch and sucrose metabolism||Metabolic pathways||Biosynthesis of secondary metabolites
	MsG0780041144.01	mtr00052||mtr00500||mtr01100||mtr01110	Galactose metabolism||Starch and sucrose metabolism||Metabolic pathways||Biosynthesis of secondary metabolites
	MsG0880042591.01	mtr00052||mtr00500||mtr01100||mtr01110	Galactose metabolism||Starch and sucrose metabolism||Metabolic pathways||Biosynthesis of secondary metabolites
	MsG0380011675.01	mtr00052||mtr00500||mtr01100||mtr01110	Galactose metabolism||Starch and sucrose metabolism||Metabolic pathways||Biosynthesis of secondary metabolites
	MsG0680035781.01	mtr00010||mtr00051||mtr00052||mtr00500||mtr00520||mtr01100||mtr01110||mtr01200	Glycolysis / Gluconeogenesis||Fructose and mannose metabolism||Galactose metabolism||Starch and sucrose metabolism||Amino sugar and nucleotide sugar metabolism||Metabolic pathways||Biosynthesis of secondary metabolites||Carbon metabolism
	MsG0580024323.01	mtr00010||mtr00051||mtr00052||mtr00500||mtr00520||mtr01100||mtr01110||mtr01200	Glycolysis / Gluconeogenesis||Fructose and mannose metabolism||Galactose metabolism||Starch and sucrose metabolism||Amino sugar and nucleotide sugar metabolism||Metabolic pathways||Biosynthesis of secondary metabolites||Carbon metabolism
	MsG0180000054.01	mtr00010||mtr00051||mtr00052||mtr00500||mtr00520||mtr01100||mtr01110||mtr01200	Glycolysis / Gluconeogenesis||Fructose and mannose metabolism||Galactose metabolism||Starch and sucrose metabolism||Amino sugar and nucleotide sugar metabolism||Metabolic pathways||Biosynthesis of secondary metabolites||Carbon metabolism
	MsG0180005516.01	mtr00010||mtr00030||mtr00052||mtr00230||mtr00500||mtr00520||mtr01100||mtr01110	Glycolysis / Gluconeogenesis||Pentose phosphate pathway||Galactose metabolism||Purine metabolism||Starch and sucrose metabolism||Amino sugar and nucleotide sugar metabolism||Metabolic pathways||Biosynthesis of secondary metabolites
	MsG0480023904.01	mtr00010||mtr00030||mtr00052||mtr00230||mtr00500||mtr00520||mtr01100||mtr01110	Glycolysis / Gluconeogenesis||Pentose phosphate pathway||Galactose metabolism||Purine metabolism||Starch and sucrose metabolism||Amino sugar and nucleotide sugar metabolism||Metabolic pathways||Biosynthesis of secondary metabolites
	MsG0580028227.01	mtr00010||mtr00030||mtr00500||mtr00520||mtr01100||mtr01110||mtr01200	Glycolysis / Gluconeogenesis||Pentose phosphate pathway||Starch and sucrose metabolism||Amino sugar and nucleotide sugar metabolism||Metabolic pathways||Biosynthesis of secondary metabolites||Carbon metabolism
	novel.8433	mtr00010||mtr00030||mtr00500||mtr00520||mtr01100||mtr01110||mtr01200	Glycolysis / Gluconeogenesis||Pentose phosphate pathway||Starch and sucrose metabolism||Amino sugar and nucleotide sugar metabolism||Metabolic pathways||Biosynthesis of secondary metabolites||Carbon metabolism
	MsG0680030682.01	mtr00010||mtr00030||mtr00500||mtr00520||mtr01100||mtr01110||mtr01200	Glycolysis / Gluconeogenesis||Pentose phosphate pathway||Starch and sucrose metabolism||Amino sugar and nucleotide sugar metabolism||Metabolic pathways||Biosynthesis of secondary metabolites||Carbon metabolism
	MsG0380015182.01	mtr00040||mtr00052||mtr00500||mtr00520||mtr01100||mtr01110	Pentose and glucuronate interconversions||Galactose metabolism||Starch and sucrose metabolism||Amino sugar and nucleotide sugar metabolism||Metabolic pathways||Biosynthesis of secondary metabolites
	MsG0380018065.01	mtr00040||mtr00052||mtr00500||mtr00520||mtr01100||mtr01110	Pentose and glucuronate interconversions||Galactose metabolism||Starch and sucrose metabolism||Amino sugar and nucleotide sugar metabolism||Metabolic pathways||Biosynthesis of secondary metabolites
	MsG0480023756.01	mtr00230||mtr00240||mtr00500||mtr00740||mtr00760||mtr00770||mtr01100||mtr01110	Purine metabolism||Pyrimidine metabolism||Starch and sucrose metabolism||Riboflavin metabolism||Nicotinate and nicotinamide metabolism||Pantothenate and CoA biosynthesis||Metabolic pathways||Biosynthesis of secondary metabolites
	MsG0680035873.01	mtr00230||mtr00240||mtr00500||mtr00740||mtr00760||mtr00770||mtr01100||mtr01110	Purine metabolism||Pyrimidine metabolism||Starch and sucrose metabolism||Riboflavin metabolism||Nicotinate and nicotinamide metabolism||Pantothenate and CoA biosynthesis||Metabolic pathways||Biosynthesis of secondary metabolites
	MsG0280007394.01	mtr00500||mtr00520||mtr01100||mtr01110	Starch and sucrose metabolism||Amino sugar and nucleotide sugar metabolism||Metabolic pathways||Biosynthesis of secondary metabolites
	MsG0480021267.01	mtr00500||mtr00520||mtr01100||mtr01110	Starch and sucrose metabolism||Amino sugar and nucleotide sugar metabolism||Metabolic pathways||Biosynthesis of secondary metabolites
	novel.5616	mtr00500||mtr00520||mtr01100||mtr01110	Starch and sucrose metabolism||Amino sugar and nucleotide sugar metabolism||Metabolic pathways||Biosynthesis of secondary metabolites
	novel.3324	mtr00500||mtr00520||mtr01100||mtr01110	Starch and sucrose metabolism||Amino sugar and nucleotide sugar metabolism||Metabolic pathways||Biosynthesis of secondary metabolites
	novel.6555	mtr00500||mtr00520||mtr01100||mtr01110	Starch and sucrose metabolism||Amino sugar and nucleotide sugar metabolism||Metabolic pathways||Biosynthesis of secondary metabolites
	MsG0780041436.01	mtr00500||mtr00520||mtr01100||mtr01110	Starch and sucrose metabolism||Amino sugar and nucleotide sugar metabolism||Metabolic pathways||Biosynthesis of secondary metabolites
	MsG0880047628.01	mtr00500||mtr00520||mtr01100||mtr01110	Starch and sucrose metabolism||Amino sugar and nucleotide sugar metabolism||Metabolic pathways||Biosynthesis of secondary metabolites
	MsG0380017786.01	mtr00500||mtr00520||mtr01100||mtr01110	Starch and sucrose metabolism||Amino sugar and nucleotide sugar metabolism||Metabolic pathways||Biosynthesis of secondary metabolites
	MsG0380016036.01	mtr00500||mtr00520||mtr01100||mtr01110	Starch and sucrose metabolism||Amino sugar and nucleotide sugar metabolism||Metabolic pathways||Biosynthesis of secondary metabolites
	MsG0880046725.01	mtr00500||mtr01110	Starch and sucrose metabolism||Biosynthesis of secondary metabolites
	MsG0180002148.01	mtr00500||mtr01110	Starch and sucrose metabolism||Biosynthesis of secondary metabolites
	MsG0480022534.01	mtr00500||mtr01100	Starch and sucrose metabolism||Metabolic pathways
	MsG0880043093.01	mtr00500||mtr01100	Starch and sucrose metabolism||Metabolic pathways
	MsG0480021718.01	mtr00500||mtr01100	Starch and sucrose metabolism||Metabolic pathways
	MsG0380018029.01	mtr00500||mtr01100	Starch and sucrose metabolism||Metabolic pathways
	MsG0380012447.01	mtr00500||mtr01100	Starch and sucrose metabolism||Metabolic pathways
	novel.9234	mtr00500||mtr01100	Starch and sucrose metabolism||Metabolic pathways
	novel.6587	mtr00500||mtr01100	Starch and sucrose metabolism||Metabolic pathways
	MsG0380011756.01	mtr00500||mtr01100	Starch and sucrose metabolism||Metabolic pathways
	MsG0380015229.01	mtr00500||mtr01100	Starch and sucrose metabolism||Metabolic pathways
	MsG0880047658.01	mtr00500||mtr01100	Starch and sucrose metabolism||Metabolic pathways
	MsG0480023049.01	mtr00500||mtr01100	Starch and sucrose metabolism||Metabolic pathways
	MsG0480019662.01	mtr00500||mtr01100	Starch and sucrose metabolism||Metabolic pathways
	MsG0480019660.01	mtr00500||mtr01100	Starch and sucrose metabolism||Metabolic pathways
	MsG0880047508.01	mtr00500||mtr01100	Starch and sucrose metabolism||Metabolic pathways
	MsG0480019653.01	mtr00500||mtr01100	Starch and sucrose metabolism||Metabolic pathways
	MsG0180004835.01	mtr00500||mtr01100	Starch and sucrose metabolism||Metabolic pathways
	MsG0180000665.01	mtr00500||mtr01100	Starch and sucrose metabolism||Metabolic pathways
	MsG0480023913.01	mtr00500||mtr01100	Starch and sucrose metabolism||Metabolic pathways
	MsG0780036392.01	mtr00500||mtr01100	Starch and sucrose metabolism||Metabolic pathways
	MsG0780036394.01	mtr00500||mtr01100	Starch and sucrose metabolism||Metabolic pathways
	novel.8617	mtr00500||mtr01100	Starch and sucrose metabolism||Metabolic pathways
	MsG0080048140.01	mtr00500||mtr01100	Starch and sucrose metabolism||Metabolic pathways
	novel.2899	mtr00500||mtr01100	Starch and sucrose metabolism||Metabolic pathways
	MsG0380014381.01	mtr00500||mtr01100	Starch and sucrose metabolism||Metabolic pathways
	MsG0380017320.01	mtr00500||mtr01100	Starch and sucrose metabolism||Metabolic pathways
	MsG0180001144.01	mtr00500||mtr01100	Starch and sucrose metabolism||Metabolic pathways
	MsG0380017522.01	mtr00500||mtr01100	Starch and sucrose metabolism||Metabolic pathways
	MsG0380016475.01	mtr00500||mtr01100	Starch and sucrose metabolism||Metabolic pathways
	MsG0580028923.01	mtr00500||mtr01100	Starch and sucrose metabolism||Metabolic pathways
	MsG0380016110.01	mtr00500||mtr01100	Starch and sucrose metabolism||Metabolic pathways
	MsG0280007598.01	mtr00500||mtr01100	Starch and sucrose metabolism||Metabolic pathways
	novel.9320	mtr00500||mtr01100	Starch and sucrose metabolism||Metabolic pathways
	MsG0480023682.01	mtr00500||mtr01100	Starch and sucrose metabolism||Metabolic pathways
	novel.3028	mtr00500||mtr01100||mtr01110	Starch and sucrose metabolism||Metabolic pathways||Biosynthesis of secondary metabolites
	MsG0380017023.01	mtr00500||mtr01100||mtr01110	Starch and sucrose metabolism||Metabolic pathways||Biosynthesis of secondary metabolites
	novel.9262	mtr00500||mtr01100||mtr01110	Starch and sucrose metabolism||Metabolic pathways||Biosynthesis of secondary metabolites
	MsG0380013635.01	mtr00500||mtr01100||mtr01110	Starch and sucrose metabolism||Metabolic pathways||Biosynthesis of secondary metabolites
	MsG0280009933.01	mtr00500||mtr01100||mtr01110	Starch and sucrose metabolism||Metabolic pathways||Biosynthesis of secondary metabolites
	MsG0180004376.01	mtr00500||mtr01100||mtr01110	Starch and sucrose metabolism||Metabolic pathways||Biosynthesis of secondary metabolites
	MsG0380016758.01	mtr00500||mtr01100||mtr01110	Starch and sucrose metabolism||Metabolic pathways||Biosynthesis of secondary metabolites
	novel.2662	mtr00500||mtr01100||mtr01110	Starch and sucrose metabolism||Metabolic pathways||Biosynthesis of secondary metabolites
	MsG0880045029.01	mtr00500||mtr01100||mtr01110	Starch and sucrose metabolism||Metabolic pathways||Biosynthesis of secondary metabolites
	MsG0180000014.01	mtr00500||mtr01100||mtr01110	Starch and sucrose metabolism||Metabolic pathways||Biosynthesis of secondary metabolites
	novel.9100	mtr00500||mtr01100||mtr01110	Starch and sucrose metabolism||Metabolic pathways||Biosynthesis of secondary metabolites
	MsG0380015651.01	mtr00500||mtr01100||mtr01110	Starch and sucrose metabolism||Metabolic pathways||Biosynthesis of secondary metabolites
	MsG0680034847.01	mtr00500||mtr01100||mtr01110	Starch and sucrose metabolism||Metabolic pathways||Biosynthesis of secondary metabolites
	MsG0480023950.01	mtr00500||mtr01100||mtr01110	Starch and sucrose metabolism||Metabolic pathways||Biosynthesis of secondary metabolites
	MsG0480019668.01	mtr00500||mtr01100||mtr01110	Starch and sucrose metabolism||Metabolic pathways||Biosynthesis of secondary metabolites
	MsG0380014230.01	mtr00500||mtr01100||mtr01110	Starch and sucrose metabolism||Metabolic pathways||Biosynthesis of secondary metabolites
	MsG0380017934.01	mtr00500||mtr01100||mtr01110	Starch and sucrose metabolism||Metabolic pathways||Biosynthesis of secondary metabolites
	MsG0580024598.01	mtr00500||mtr01100||mtr01110	Starch and sucrose metabolism||Metabolic pathways||Biosynthesis of secondary metabolites
	MsG0780041329.01	mtr00500||mtr01100||mtr01110	Starch and sucrose metabolism||Metabolic pathways||Biosynthesis of secondary metabolites
	MsG0580025567.01	mtr00500||mtr01100||mtr01110	Starch and sucrose metabolism||Metabolic pathways||Biosynthesis of secondary metabolites
	MsG0080048965.01	mtr00500||mtr01100||mtr01110	Starch and sucrose metabolism||Metabolic pathways||Biosynthesis of secondary metabolites
	MsG0780041092.01	mtr00500||mtr01100||mtr01110	Starch and sucrose metabolism||Metabolic pathways||Biosynthesis of secondary metabolites
	novel.7953	mtr00500||mtr01100||mtr01110	Starch and sucrose metabolism||Metabolic pathways||Biosynthesis of secondary metabolites
	MsG0280007248.01	mtr00500||mtr01100||mtr01110	Starch and sucrose metabolism||Metabolic pathways||Biosynthesis of secondary metabolites
	MsG0280008551.01	mtr00500||mtr01100||mtr01110	Starch and sucrose metabolism||Metabolic pathways||Biosynthesis of secondary metabolites
	MsG0180000271.01	mtr00500||mtr01100||mtr01110	Starch and sucrose metabolism||Metabolic pathways||Biosynthesis of secondary metabolites
	MsG0880044333.01	mtr00500||mtr01100||mtr01110	Starch and sucrose metabolism||Metabolic pathways||Biosynthesis of secondary metabolites
	MsG0880047312.01	mtr00500||mtr01100||mtr01110	Starch and sucrose metabolism||Metabolic pathways||Biosynthesis of secondary metabolites
	MsG0480023727.01	mtr00500||mtr01100||mtr01110	Starch and sucrose metabolism||Metabolic pathways||Biosynthesis of secondary metabolites
	MsG0680034842.01	mtr00500||mtr01100||mtr01110	Starch and sucrose metabolism||Metabolic pathways||Biosynthesis of secondary metabolites
	MsG0380016503.01	mtr00500||mtr01100||mtr01110	Starch and sucrose metabolism||Metabolic pathways||Biosynthesis of secondary metabolites
	MsG0580028884.01	mtr00500||mtr01100||mtr01110	Starch and sucrose metabolism||Metabolic pathways||Biosynthesis of secondary metabolites
	MsG0580027638.01	mtr00500||mtr01100||mtr01110	Starch and sucrose metabolism||Metabolic pathways||Biosynthesis of secondary metabolites
	MsG0880042921.01	mtr00500||mtr01100||mtr01110	Starch and sucrose metabolism||Metabolic pathways||Biosynthesis of secondary metabolites
	MsG0680034834.01	mtr00500||mtr01100||mtr01110	Starch and sucrose metabolism||Metabolic pathways||Biosynthesis of secondary metabolites
	MsG0180000268.01	mtr00500||mtr01100||mtr01110	Starch and sucrose metabolism||Metabolic pathways||Biosynthesis of secondary metabolites
	MsG0880044761.01	mtr00500||mtr01100||mtr01110	Starch and sucrose metabolism||Metabolic pathways||Biosynthesis of secondary metabolites
	MsG0380016531.01	mtr00500||mtr01100||mtr01110	Starch and sucrose metabolism||Metabolic pathways||Biosynthesis of secondary metabolites
	MsG0480021987.01	mtr00500||mtr01100||mtr01110	Starch and sucrose metabolism||Metabolic pathways||Biosynthesis of secondary metabolites
	MsG0180001201.01	mtr00500||mtr01100||mtr01110	Starch and sucrose metabolism||Metabolic pathways||Biosynthesis of secondary metabolites
	MsG0780039688.01	mtr00500||mtr01100||mtr01110	Starch and sucrose metabolism||Metabolic pathways||Biosynthesis of secondary metabolites
	novel.4492	mtr00500||mtr01100||mtr01110	Starch and sucrose metabolism||Metabolic pathways||Biosynthesis of secondary metabolites
	MsG0180004833.01	mtr00500||mtr01100||mtr01110	Starch and sucrose metabolism||Metabolic pathways||Biosynthesis of secondary metabolites
	novel.4230	mtr00500||mtr01100||mtr01110	Starch and sucrose metabolism||Metabolic pathways||Biosynthesis of secondary metabolites
	MsG0280006767.01	mtr00500||mtr01100||mtr01110	Starch and sucrose metabolism||Metabolic pathways||Biosynthesis of secondary metabolites
	MsG0480022763.01	mtr00500||mtr01100||mtr01110	Starch and sucrose metabolism||Metabolic pathways||Biosynthesis of secondary metabolites
	MsG0780040339.01	mtr00500||mtr01100||mtr01110	Starch and sucrose metabolism||Metabolic pathways||Biosynthesis of secondary metabolites
	MsG0480020259.01	mtr00500||mtr01100||mtr01110	Starch and sucrose metabolism||Metabolic pathways||Biosynthesis of secondary metabolites
	MsG0380014678.01	mtr00500||mtr01100||mtr01110	Starch and sucrose metabolism||Metabolic pathways||Biosynthesis of secondary metabolites
	MsG0680030918.01	mtr00500||mtr01100||mtr01110	Starch and sucrose metabolism||Metabolic pathways||Biosynthesis of secondary metabolites
	MsG0480023336.01	mtr00500||mtr01100||mtr01110	Starch and sucrose metabolism||Metabolic pathways||Biosynthesis of secondary metabolites
	MsG0380011674.01	mtr00500||mtr01100||mtr01110	Starch and sucrose metabolism||Metabolic pathways||Biosynthesis of secondary metabolites
	MsG0480023752.01	mtr00500||mtr01100||mtr01110	Starch and sucrose metabolism||Metabolic pathways||Biosynthesis of secondary metabolites
	MsG0280010625.01	mtr00500||mtr01100||mtr01110	Starch and sucrose metabolism||Metabolic pathways||Biosynthesis of secondary metabolites
	MsG0880047531.01	mtr00500||mtr01100||mtr01110	Starch and sucrose metabolism||Metabolic pathways||Biosynthesis of secondary metabolites
	MsG0880046831.01	mtr00500||mtr01100||mtr01110	Starch and sucrose metabolism||Metabolic pathways||Biosynthesis of secondary metabolites
	MsG0380015821.01	mtr00500||mtr01100||mtr01110	Starch and sucrose metabolism||Metabolic pathways||Biosynthesis of secondary metabolites
	MsG0380015190.01	mtr00500||mtr01100||mtr01110	Starch and sucrose metabolism||Metabolic pathways||Biosynthesis of secondary metabolites
	MsG0580029719.01	mtr00500||mtr01100||mtr01110	Starch and sucrose metabolism||Metabolic pathways||Biosynthesis of secondary metabolites
	MsG0180005923.01	mtr00500||mtr01100||mtr01110	Starch and sucrose metabolism||Metabolic pathways||Biosynthesis of secondary metabolites
	MsG0580024597.01	mtr00500||mtr01100||mtr01110	Starch and sucrose metabolism||Metabolic pathways||Biosynthesis of secondary metabolites
	MsG0580025564.01	mtr00500||mtr01100||mtr01110	Starch and sucrose metabolism||Metabolic pathways||Biosynthesis of secondary metabolites
	MsG0780036517.01	mtr00500||mtr01100||mtr01110	Starch and sucrose metabolism||Metabolic pathways||Biosynthesis of secondary metabolites
	MsG0580025311.01	mtr00500||mtr01100||mtr01110	Starch and sucrose metabolism||Metabolic pathways||Biosynthesis of secondary metabolites
	MsG0880046084.01	mtr00500||mtr01100||mtr01110	Starch and sucrose metabolism||Metabolic pathways||Biosynthesis of secondary metabolites
	MsG0880044834.01	mtr00500||mtr01100||mtr01110	Starch and sucrose metabolism||Metabolic pathways||Biosynthesis of secondary metabolites
