# Supplementary material for: Transcriptome analysis and identification of abscisic acid and gibberellin-related genes during seed development of alfalfa (Medicago sativa L.)
Source: BMC Genomics. 2022 Sep 13;23:651. doi: 10.1186/s12864-022-08875-0 (PMC9472388; doi:10.1186/s12864-022-08875-0)
Supplement: Supplementary file 1 — Additional file 1: Table S1. Summary statistics of RNA-Seq results in seed development of Medicago sativa. Table S2. DEGs of the most representative KEGG pathways. Table S3. List of DEGs involved in biosynthetic and metabolism pathway of ABA and GAs. Table S4. qRT-PCR specific primers. [file 12864_2022_8875_MOESM1_ESM.zip › Table S3.xlsx]

## Sheet: Table S3
Table S3 List of DEGs involved inbiosynthetic and metabolism pathway of ABA and GAs
	Gene ID	Description
Common	MsG0180003999.01	IPP transferase
	MsG0680033388.01	IPP transferase
	MsG0380011987.01	IPP transferase
	MsG0780036052.01	IPP transferase
	novel.218	IPP transferase
	MsG0680031163.01	FPP synthase
	MsG0280007536.01	FPP synthase
	MsG0580024926.01	GGDP synthase
ABA	MsG0680032953.01	β-carotene hydroxylase
	MsG0780040684.01	β-carotene isomerase D27
	MsG0380015974.01	β-carotene isomerase D27
	MsG0480019049.01	ZEP
	novel.920	ZEP
	novel.3940	ZEP
	novel.6465	ZEP
	MsG0280009781.01	NCED
	MsG0280009782.01	NCED
	MsG0580029491.01	AAO3
	MsG0580025274.01	CYP707A
	MsG0180001539.01	CYP707A
	MsG0880045477.01	CYP707A
	MsG0280010236.01	AtBG1
	MsG0580028923.01	AtBG2
	MsG0580029135.01	AtBG2
GAs	MsG0780040643.01	CPS
	novel.6865	CPS
	MsG0780036356.01	CPS
	MsG0280009515.01	KS
	MsG0380014444.01	KS
	MsG0580024677.01	KAO
	MsG0280007778.01	KAO
	MsG0180005519.01	GA20ox
	MsG0180004530.01	GA20ox
	MsG0580024647.01	GA20ox
	MsG0880043418.01	GA20ox
	MsG0480023478.01	GA20ox
	MsG0480023479.01	GA20ox
	MsG0180000636.01	GA3ox
	MsG0280011347.01	GA3ox
	MsG0480022793.01	GA2ox
	MsG0280009804.01	GA2ox
	MsG0280010379.01	GA2ox
	MsG0380014798.01	GA2ox
	MsG0880043166.01	GA2ox
