# Supplementary material for: Transcriptome analysis and identification of abscisic acid and gibberellin-related genes during seed development of alfalfa (Medicago sativa L.)
Source: BMC Genomics. 2022 Sep 13;23:651. doi: 10.1186/s12864-022-08875-0 (PMC9472388; doi:10.1186/s12864-022-08875-0)
Supplement: Supplementary file 1 — Additional file 1: Table S1. Summary statistics of RNA-Seq results in seed development of Medicago sativa. Table S2. DEGs of the most representative KEGG pathways. Table S3. List of DEGs involved in biosynthetic and metabolism pathway of ABA and GAs. Table S4. qRT-PCR specific primers. [file 12864_2022_8875_MOESM1_ESM.zip › Table S4.xlsx]

## Sheet: Table S4
Table S4 qRT-PCR specific primers
Gene ID	F/R	Sequence
MsG0080049059.01	F	TGCTGGGTCATCAAAGGAGTACG
	R	CAATCCCTGGACAGTTGTCAAGC
MsG0480020858.01	F	TTGGCTGGTGTTGTTGCTGTTG
	R	GTGGTGGCTCAGGCTTGTCC
MsG0180005366.01	F	TCATCGTGGATTGAGGCACTACTG
	R	ACGCTTCTTTGACACACCAACTG
MsG0480021049.01	F	GAAGAAGCCAGCAGAGAAGAAACC
	R	GTCTCCAGCAGCGGAACCAC
MsG0580030197.01	F	CCGAAGGAACTGGTGGATTCATTG
	R	GCTGCTCCCAACATTGCGAAG
MsG0480023925.01	F	TACGCCGCAGCAGCAGAAG
	R	TCTTGGTAACAGCGACGAGTCC
MsG0780037710.01	F	AGTGAGATCCAGGCAGCATTAGC
	R	GTTGAGTCACAGCCGCCAATG
MsG0180000296.01	F	CCAATGTGTCTACGCACCTGAAAC
	R	TCATTAGCCCGCCTGTTGACG
MsG0780039985.01	F	TTGGGCATCACTTCCTGTCTCTC
	R	GCAGCAGCAAGGTAGTTCTTCTTC
